# Supplementary material for: Vagal sensory neurons mediate the Bezold–Jarisch reflex and induce syncope
Source: Nature. 2023 Nov 1;623(7986):387–96. doi: 10.1038/s41586-023-06680-7 (PMC10632149; doi:10.1038/s41586-023-06680-7)
Supplement: Supplementary file 8 — Source Data Fig. 1 [file 41586_2023_6680_MOESM8_ESM.xlsx]

## Sheet: Fig1 d
	Numbers of fiber
	Ventricle	Atria	Arch
animal1	46	8	0
animal2	81	9	1
animal3	43	8	2
animal4	48	10	1

## Sheet: Fig1 g
	numbers of VSNs
Animal	heart	lung	Overlap
176	116	23	2
152	135	48	4
180	57	50	6
159	38	10	0
200	95	58	9

## Sheet: Fig1 i
	heart_%area					lung_%area
mouse	152	159	176	180	200	152	159	176	180	200
AP	22.829	7.41	32.072	13.307	13.152	2.324	1.44	2.394	3.327	5.236
Left_NTS	26.434	3.801	19.404	15.095	11.098	10.569	6.46	8.58	13.118	9.539
Right_NTS	30.212	3.428	19.263	13.631	9.139	6.607	1.095	7.729	8.189	3.949

## Sheet: Fig1 n(top)
mouse	immobile_latency (sec)	Ai32	Ai9
3R	15	1
34L	13	1
21R	8	1
47L	9	1
59L	10	1
74L	15	1
11R	30		1
16N	30		1
20R	30		1
25L	30		1

## Sheet: Fig1 n(bottom)
mouse	50%EEG_latency (sec)
127N	6.854
128R	8.8138
130N	17.2708
131R	5.8646
132L	7.7756
133N	16.4504
134R	18.9358
137R	7.6588
