# Supplementary material for: Vagal sensory neurons mediate the Bezold–Jarisch reflex and induce syncope
Source: Nature. 2023 Nov 1;623(7986):387–96. doi: 10.1038/s41586-023-06680-7 (PMC10632149; doi:10.1038/s41586-023-06680-7)
Supplement: Supplementary file 9 — Source Data Fig. 2 [file 41586_2023_6680_MOESM9_ESM.xlsx]

## Sheet: Fig2 b(right)
HR_iso	Ai32									Ai9
mouse	11N_1294	6L_1279A	5R_1279B	1N_1278A	3R_1278	18N_1339	32N_1422A	34L_1422	21R_1369	11R_1341A	12L_1341	15L_1388	16N_1389B	20R_1451A
5Hz	-2.98	-4.5	-0.8	-2.88	-5.08	-15.51	-1.07	-10.84	-16.32	-0.3	0.2	0.56	0.61	-0.03
10Hz	-8.33	-2.64	-2.6	-15.91	-35	-53.3	-7.34	-27.66	-12.96	2.85	0.18	3.66	5.5	1.77
20Hz	-45.97	-60.58	-20.87	-71.16	-66.29	-75.62	-68.82	-49.68	-67.01	0.75	0.21	0.48	0.82	-0.04

## Sheet: Fig2 d
20%Hz_pslax
% change	NPY2R x Ai32						NPY2R x Ai9
mouse	34	21	11	6	5	1	25	20	16	12	11
Stroke volume	16.636	1.74	4.34	8.591	-2.388	-9.568	6.01	-0.05	-2.862	-4.015	10.094
Ejection Fraction	-4.356	-15.815	-1.296	-14.281	-11.522	-17.82	-0.585	-1.665	6.679	-3.344	3.851
Fractional Shortening	-8.505	56.095	-9.457	20.264	-33.469	-23.82	10.877	10.554	11.285	4.613	14.943
Cardiac Output	-37.095	-70.607	-65.698	-55.077	-48.743	-78.5	4.972	-0.257	-3.481	4.107	7.264
Volume;s	27.485	51.273	7.957	49.509	21.832	25.591	7.618	3.739	-12.633	3.03	2.84
Volume;d	21.947	20.853	5.71	26.682	10.324	10.041	6.634	1.643	-8.943	-0.694	6.012

## Sheet: Fig2 e
BP	mouse	first3avg
Ai32	11N_1294	-53.6424
	3R_1278	-14.042
	6L_1279A	-15.3439
	32N_1422	-31.8951
	18N_1339	-31.6843
	1N_1278A	-36.133
	34L_1422	-17.1099
Ai9	11R_1341A	-3.29768
	12L_1341	4.86891
	15L_1388	-0.81301
	16N_1398B	6.51214

## Sheet: Fig2 f(left)
RR_post	Ai32								Ai9
mouse	11N_1294	3R_1278	6L_1279A	32N_1422A	1N_1278A	34L_1422	5R_1279B	21R_1369	11R_1341A	12L_1341	15L_1388	16N_1389B	20R_1451A
20Hz	9.859	87.7471	31.6845	64.3402	68.6954	68.0694	20.7427	78.4041	0.9723	-5.3369	6.8265	-1.4234	-6.6098

## Sheet: Fig2 f(right)
RR_stim	Ai32								Ai9
mouse	11N_1294	3R_1278	6L_1279A	32N_1422A	1N_1278A	34L_1422	5R_1279B	21R_1369	11R_1341A	12L_1341	15L_1388	16N_1389B	20R_1451A
20Hz	-11.623	-86.9157	-85.8182	-83.239	-100	-77.6709	-14.3805	-97.8926	-0.3883	-6.7368	9.1098	1.5283	-10.9379

## Sheet: Fig2 g
internal temp	Ai32							Ai9
mouse	34L	32N	1N	18N	11N	3R	6L	11R	12L	15L	16N
Pre	4.45916	4.15011	1.6777	-4.50331	2.29581	-2.95806	-5.12141	2.27273	-3.24675	3.57143	-2.5974
Light	1.36865	1.36865	0.13245	-5.73951	1.0596	-4.19426	-6.66667	1.2987	-4.22078	2.27273	-3.57143
Post	0.750552	0.441501	-0.7947	-6.66667	-0.1766	-5.12141	-6.97572	0.324675	-4.87013	1.2987	-3.8961

## Sheet: Fig2 h(middle)
Awake HR post	Ai32							Ai9
mouse	11N_1294	6L_1279A	5R_1279B	18N_1339	32N_1422A	34L_1422	21R_1369	11R_1341A	12L_1341	15L_1388	16N_1389B	20R_1451A
20Hz	-41.7	-40.92	-21.27	-2.96	-38.39	-43.65	-36.44	-2.5	2.66	-6.56	-4.42	-4.28

## Sheet: Fig2 h(right)
Awake HR stim	Ai32							Ai9
mouse	11N_1294	6L_1279A	5R_1279B	18N_1339	32N_1422A	34L_1422	21R_1369	11R_1341A	12L_1341	15L_1388	16N_1389B	20R_1451A
20Hz	-79.11	-59.91	-25.05	-44.02	-53.54	-82.48	-84.66	7.5	0.63	-1.22	3.5	-3.75
