# Supplementary material for: Vagal sensory neurons mediate the Bezold–Jarisch reflex and induce syncope
Source: Nature. 2023 Nov 1;623(7986):387–96. doi: 10.1038/s41586-023-06680-7 (PMC10632149; doi:10.1038/s41586-023-06680-7)
Supplement: Supplementary file 10 — Source Data Fig. 3 [file 41586_2023_6680_MOESM10_ESM.xlsx]

## Sheet: Fig3d
mouse	LFP_lat	eyeroll_lat
47L_d1	6.7488	6.767
47L_d2	10.892	10.167
57L_d1	7.5336	6.567
57L_d2	6.4788	6.167
74L_d1	11.8724	10.5
74L_d2	7.5004	7.3
18N_d1	8.0444	7.8
18N_d2	7.02	7.067
32N_d2	9.2304	9.667
