# Supplementary material for: Vagal sensory neurons mediate the Bezold–Jarisch reflex and induce syncope
Source: Nature. 2023 Nov 1;623(7986):387–96. doi: 10.1038/s41586-023-06680-7 (PMC10632149; doi:10.1038/s41586-023-06680-7)
Supplement: Supplementary file 11 — Source Data Fig. 4 [file 41586_2023_6680_MOESM11_ESM.xlsx]

## Sheet: Fig4 a
HR_iso	Veh							Atro
mouse	128R_2323	133N_2325A	134R_2325	130N_2324A	131R_2324B	132L_2324	137R_2329	128R_2323	133N_2325A	134R_2325	130N_2324A	131R_2324B	132L_2324	137R_2329
20Hz	-49.14	-61.77	-42.81	-67.4	-65.98	-39.08	-64.2	-6.43	-7.87	-2.04	-5.44	-5.64	-4.99	-11.06

## Sheet: Fig4 b(left)
RR_post	Veh							Atro
mouse	128R	130N	131R	132L	133N	134R	137R	128R	130N	131R	132L	133N	134R	137R
20Hz	55.8476	73.16	44.9352	30.5776	106.774	47.6588	38.8045	97.0686	69.1833	36.0753	75.4764	150.874	109.115	103.819

## Sheet: Fig4 b(right)
RR_stim	Veh							Atro
mouse	128R	130N	131R	132L	133N	134R	137R	128R	130N	131R	132L	133N	134R	137R
20Hz	-100	-68.5416	-80.7669	-40.8984	-99.2944	-65.761	-100	-81.1716	-28.4231	-75.5984	-100	-99.8096	-100	-100

## Sheet: Fig4 c
BP
mouse	veh	atro
128R	-31.6239	-13.8702
130N	-16.9399	-15.6566
131R	-35.6636	-15.1697
132L	-35.8974	-24.7492
134R	-34.5048	-31.1741
137R	-18.0712	-8.51449

## Sheet: Fig4 e
mouse	EEG_latency	Veh	Atro
128RV	5.8094	1
130NV	5.4033	1
131RV	6.1831	1
132LV	8.6063	1
133NV	6.7296	1
134RV	17.8388	1
137RV	6.1831	1
203LV	15.2419	1
216NV	6.2456	1
231RV	6.6426	1
236NV	5.7165	1
239RLV	5.3992	1
240RRV	6.1445	1
237RV	20.1385	1
128RA	13.547		1
130NA	15.9626		1
131RA	12.3213		1
132LA	11.8911		1
133NA	14.2692		1
134RA	13.9051		1
137RA	12.3799		1
203LA	16		1
216NA	18.1256		1
231RA	12.0646		1
236NA	13.3595		1
239RLA	11.7212		1
240RRA	12.9514		1
237RA	50		1

## Sheet: Fig4 f
EEG drop latency	veh														Atropine
mouse	128R	130N	131R	132L	133N	134R	137R	203L	216N	231R	236N	239RL	240RR	237R	128R	130N	131R	132L	133N	134R	137R	203L	216N	231R	236N	239RL	240RR	237R
Headfix	5.8094	5.4033	6.1831	8.6063	6.7296	17.8388	6.1831	15.2419	6.2456	6.6426	5.7165	5.3992	6.1445	20.1385	13.547	15.9626	12.3213	11.8911	14.2692	13.9051	12.3799	16	18.1256	12.0646	13.3595	11.7212	12.9514

## Sheet: Fig4 m
Latency	veh						Atro
mouse	216	203	231	236	239	240	216	203	231	236	239	240
LDFmin	4.5938	14.4806	4.467	2.553	4.1969	3.7718	17.239	15.6146	6.911	12.5254	12.5862	14.9207
Power50%	6.2456	15.2419	6.6426	5.7165	5.3992	6.1445	18.1256	16	12.0646	13.3595	11.7212	12.9514
Eyeroll	6.66	17.295	5.196	5.764	6.807	7.618	16.368	16.75	13.43	14.447	14.01	15.182
