# Supplementary material for: Vagal sensory neurons mediate the Bezold–Jarisch reflex and induce syncope
Source: Nature. 2023 Nov 1;623(7986):387–96. doi: 10.1038/s41586-023-06680-7 (PMC10632149; doi:10.1038/s41586-023-06680-7)
Supplement: Supplementary file 12 — Source Data Fig. 5 [file 41586_2023_6680_MOESM12_ESM.xlsx]

## Sheet: Fig5c
HR	mCherry										DTA
mouse	C2300_253N	C2300_254R	C2300_255L	C2300_256RL	C2301_257N	C2301_258R	C2320_269N	C2320_270R	C2322_272N	C2322_273R	C2295_245N	C2295_248RL	C2339_278N	C2339_279R	C2339_280L	C2339_281RL	C2301_282RR	C2353_283N	C2353_284R	C2353_285L	C2353_286RL	C2338_274N	C2338_276L
PE	-10.5	-23	-36.3	-31.1	-28.3	-16.4	-26.5	-18.4	-31.1	-28.9	-14.6	-25.2	-43.2	-23.3	-30.3	-24.1	-23.3	-45.3	-46.4	-27	-31.9
SNP	6.1	11.2	12.9	8.9	10.9	2.9	13.3				9.5	8.9						13.6	11.8	9	10.7	13.6	10.4
PBG	-65.5	-36.4	-71.4	-53.1	-10.2		-23.5			-66.3	-10.5	-13.5		-2.3				-3.3	-26	-7.8	0.5	-13.6	-7.5

## Sheet: Fig5e(left)
PBG adaptation	stim							nostim
mouse	175N	176R	196R	197L	200N	223R	224L	175N	176R	196R	197L	200N	223R	224L
1st	-77.3154	-73.8057	-66.4488	-74.0645	-70.4859	-76.6447	-71.6775	-69.332	-77.8125	-83.3907	-76.3603	-74.3164	-81.2067	-69.9153
2nd	-4.82241	-5.71955	-13.9112	-11.6666	-11.5555	-52.371	-9.27303	-46.6464	-74.2235	-78.6544	-92.8812	-67.0934	-78.0924	-61.7726
3rd	-23.3734	-51.3733	-66.9655	-33.2711	-55.0475	-74.0293	-6.87312	-37.1344	-66.8549	-70.2127	-88.2587	-56.4549	-77.217	-37.9981

## Sheet: Fig5e(right)
PE adaptation	stim							nostim
mouse	176R	175N	203L	224L	223R	235L	200N	176R	175N	203L	224L	223R	235L	200N
1st	-35.2862	-44.9943	-15.1235	-38.9211	-24.3794	-32.4495	-35.0111	-43.7611	-23.433	-46.2575	-33.0323	-12.425	-39.9403	-32.485
2nd	-43.2804	-43.3001	-28.9531	-37.2378	-49.8069	-21.4067	-23.2149	-40.226	-35.9078	-29.0818	-26.7718	-7.18483	-55.6694	-28.8603
3rd	-41.4373	-29.7563	-23.2469	-48.0321	-41.3684	-39.0542	-33.0111	-37.6184	-37.263	-30.453	-33.4933	-19.9694	-44.8637	-14.8902

## Sheet: Fig5 g(left)
HR Traces	Baseline_p2_ai32						Stim_p2_ai32
mouse	25n	28rl	29rr	42n	45n	48rl	25n	28rl	29rr	42n	45n	48rl
Sinus (region1)	88.5577	115.963	95.331	107.06	86.6039	106.485	76.3807	100.202	83.606	83.6562	78.2616	91.5041
Superior laryngeal nerve (region2)	94.9437	105.043	97.6696	101.041	101.131	100.173	57.0653	91.119	79.2544	64.4114	60.7985	69.0292
Trunk (region3)	103.818	99.8917	94.6565	99.3243	96.0189	106.29	101.985	94.6631	94.8169	99.2175	94.4723	106.195

## Sheet: Fig5 g(right)
HR Traces
	Baseline_NPY2R_ai32						Stim_NPY2R_ai32
mouse	204n	205r	206l	210l	222n	225rr	204n	205r	206l	210l	222n	225rr
Sinus (region1)	113.81	117.601	75.0907	107.366	103.124	83.0078	113.219	117.285	72.7377	102.553	103.656	83.2541
	Baseline_NPY2R_ai32									Stim_NPY2R_ai32
mouse	51r	24n	25r	48n	50n	58n	204n	205r	206l	51r	24n	25r	48n	50n	58n	204n	205r	206l
Superior laryngeal nerve (region2)	103.572	105.14	108.646	66.1183	110.434	118.713	112.527	100.123	74.7254	103.509	105.102	108.117	61.0834	109.554	108.232	109.147	100.059	74.5541
	Baseline_NPY2R_ai32							Stim_NPY2R_ai32
mouse	51r	24n	25r	48n	50n	58n	204n	51r	24n	25r	48n	50n	58n	204n
Trunk (region3)	100.572	107.079	109.156	64.3892	94.9972	113.425	110.381	44.7244	34.1776	88.9587	9.62184	21.7843	32.2861	44.4713

## Sheet: Fig5 h
HR	%change						%change
	Piezo2 Ai32						NPY2R x Ai32
mouse	25n	28rl	29rr	42n	45n	48rl	204n	205r	206l	210l	222n	225rr
Sinus (region1)	-13.7504	-13.5915	-12.2993	-21.8601	-9.63274	-14.0682	-0.519329	-0.268248	-3.1335	-4.4834	0.51568	0.296706
mouse	25n	28rl	29rr	42n	45n	48rl	51r	24n	25r	48n	50n	58n	204n	205r	206l
Superior Laryngeal Nerve (region2)	-39.8957	-13.2552	-18.8546	-36.2522	-39.8812	-31.0897	-0.0606622	-0.036594	-0.487118	-7.615	-0.796866	-8.82865	-3.00396	-0.0641824	-0.229233
mouse	25n	28rl	29rr	42n	45n	48rl	51r	24n	25r	48n	50n	58n	204n
Vagus Trunk (region3)	-1.76563	-5.23431	0.169404	-0.107521	-1.61074	-0.0896775	-55.53	-68.0819	-18.503	-85.0567	-77.0685	-71.5353	-59.7112
